# Supplementary material for: Altered Carbon Partitioning Enhances CO2 to Terpene Conversion in Cyanobacteria
Source: Biodes Res. 2022 Feb 7;2022:9897425. doi: 10.34133/2022/9897425 (PMC10521692; doi:10.34133/2022/9897425)
Supplement: Supplementary Materials — Supplementary Figures S1-S6. Figure S1: pathway map for limonene synthesis in L1118. Figure S2: effects of MEP pathway engineering and substrate feeding on cell growth and limonene production. Figure S3: specific limonene productivity of engineered GAPDH and PGK strains. Figure S4: sucrose measurement by HPLC. Figure S5: phenotypes of glgC and sps mutants. Figure S6: relative abundance of limonene synthase (LS) detected by proteomics. Table S1: strains and plasmids used in this study. Table S2: enzyme expression level changes in log phase and stationary phase in L1118. Table S3: proteomics analysis of strain Lsps comparing to L1118. Supplementary Files S1-S5. File S1: plasmid map and sequence of pLM21. File S2: plasmid map and sequence of pWX1218. File S3: plasmid map and sequence of pWX1219. File S4: plasmid map and sequence of pWX1221. File S5: plasmid map and sequence of pLM2211. [file 9897425.f1.zip]

Archive with 2 entries (2 files):
- DatasetS1.xlsx
- Supplementary_v5.docx
