# Supplementary material for: Altered Carbon Partitioning Enhances CO2 to Terpene Conversion in Cyanobacteria
Source: Biodes Res. 2022 Feb 7;2022:9897425. doi: 10.34133/2022/9897425 (PMC10521692; doi:10.34133/2022/9897425)
Supplement: Supplementary Materials — Supplementary Figures S1-S6. Figure S1: pathway map for limonene synthesis in L1118. Figure S2: effects of MEP pathway engineering and substrate feeding on cell growth and limonene production. Figure S3: specific limonene productivity of engineered GAPDH and PGK strains. Figure S4: sucrose measurement by HPLC. Figure S5: phenotypes of glgC and sps mutants. Figure S6: relative abundance of limonene synthase (LS) detected by proteomics. Table S1: strains and plasmids used in this study. Table S2: enzyme expression level changes in log phase and stationary phase in L1118. Table S3: proteomics analysis of strain Lsps comparing to L1118. Supplementary Files S1-S5. File S1: plasmid map and sequence of pLM21. File S2: plasmid map and sequence of pWX1218. File S3: plasmid map and sequence of pWX1219. File S4: plasmid map and sequence of pWX1221. File S5: plasmid map and sequence of pLM2211. [file 9897425.f1.zip › DatasetS1.xlsx]

## Sheet: Metabolimics_D2,D5,D7
Normalized abundances of metabolites on day 2, day 5 and day 7 in L1118.
Metabolites	Day 2					Day 5					Day 7
adenine	1369	960	1173	1071	983	2034	1354	2167	2199	3188	2132	2097	2184	2611	2039
adenosine	2580	2030	2766	2899	2079	1945	1469	1435	1921	1762	3757	3602	3408	4681	4446
methionine	1526	929	1315	1363	1086	517	477	1045	850	1089	1016	1060	662	1054	997
threonine	2166	1211	1373	1880	1073	1709	1260	1624	1587	2559	3341	2819	2619	3153	2588
tryptophan	2817	1685	2441	2443	1526	3942	2576	3563	4110	6233	3940	3778	3517	5318	4252
tyrosine	4080	2842	3507	3548	3165	3703	2569	3351	3612	5025	6864	7003	6394	8172	6523
uridine	2670	1972	2330	2235	2095	2580	1974	2374	2457	3058	3563	3318	3660	4207	3240
lysine	657	442	317	489	280	478	278	610	528	643	770	1241	727	985	735
glycine	1407	941	1412	1397	1412	1397	861	1301	1499	2004	1685	1805	1991	2393	2102
cytidine-5-monophosphate	396	377	392	373	98	548	372	444	498	572	545	333	642	770	332
citric acid	405	418	488	389	544	476	270	494	396	595	423	678	555	584	608
fructose-6-phosphate	693	468	521	586	575	774	715	762	923	1150	1310	1177	1470	1787	1719
ribose	544	247	271	282	291	413	367	394	394	626	342	465	449	822	504
ribose-5-phosphate	270	278	287	105	277	374	169	294	346	371	316	485	445	288	267
ribulose-5-phosphate	660	516	481	439	372	605	414	486	543	597	623	555	615	669	620
galactinol	1191	561	410	502	471	1970	1664	2066	1991	2242	4955	5247	5431	6293	4451
galactose-6-phosphate	114	94	131	107	126	103	117	344	138	167	136	133	165	150	263
glucose	934	928	943	983	785	634	442	636	582	832	649	724	665	691	526
glucose-1-phosphate	825	518	1267	896	736	940	738	845	915	1251	1088	1138	1493	1594	1157
glucose-6-phosphate	805	671	749	911	1121	1623	1171	1545	1574	2329	1578	1559	1799	2445	1890
glycerol-3-galactoside	1266	924	1133	994	1260	3282	2477	3198	3334	4235	6008	5880	6615	7272	5812
hexose-6-phosphate	384	189	175	379	301	412	391	372	701	593	280	329	532	600	451
isoribose	129	117	163	158	167	346	170	274	469	489	309	293	287	350	258
isothreitol	116	140	167	135	123	420	234	323	221	341	356	210	163	297	226
phosphoenolpyruvate	1439	1108	1270	1198	1189	1142	754	843	914	1220	1391	1240	1346	1755	1413

## Sheet: Proteomics_LOG,STA
Comparation of protein profiles between day 2 and day 5 in L1118
Annotations	Gene name	NSAF Day2			NSAF Day 5			Fold Changes	P-value
4-hydroxy-3-methylbut-2-en-1-yl diphosphate synthase OS=Synechococcus elongatus (strain PCC 7942) GN=ispG PE=3 SV=1	ispG	1.35e-06	1.58e-06	1.88e-06	8.64e-07	1.16e-06	1.15e-06	1.51544	0.0397965
ATP-binding region, ATPase-like OS=Synechococcus elongatus (strain PCC 7942) GN=SEM0037 PE=4 SV=1	ATPase	8.58e-07	7.92e-07	6.98e-07	1.15e-06	9.67e-07	1e-06	0.753288	0.0246192
Bicarbonate-binding protein CmpA OS=Synechococcus elongatus (strain PCC 7942) GN=cmpA PE=1 SV=2	cmpA	3.49e-06	3.37e-06	3.96e-06	1.35e-06	1.69e-06	1.61e-06	2.32688	0.000578725
Glyceraldehyde-3-phosphate dehydrogenase OS=Synechococcus elongatus (strain PCC 7942) GN=Synpcc7942_0245 PE=3 SV=1	ccmK	2.26e-06	2.44e-06	3.38e-06	2.26e-06	1.28e-06	1.51e-06	1.6	0.0912271
CO2 hydration protein OS=Synechococcus elongatus (strain PCC 7942) GN=chpY PE=4 SV=1	chpY	1.36e-06	2.03e-06	2.07e-06	8.18e-07	5.91e-07	5.94e-07	2.72591	0.00892595
Glucose-1-phosphate adenylyltransferase OS=Synechococcus elongatus (strain PCC 7942) GN=glgC PE=3 SV=1	glgC	2.04e-06	1.82e-06	1.48e-06	1.34e-06	1.43e-06	1.39e-06	1.28365	0.0756227
Phosphoglucomutase OS=Synechococcus elongatus (strain PCC 7942) GN=Synpcc7942_0156 PE=3 SV=1	pgm	1.55e-06	1.61e-06	2.11e-06	1.3e-06	1.27e-06	1.33e-06	1.35128	0.0626107
Ribulose bisphosphate carboxylase large chain OS=Synechococcus elongatus (strain PCC 7942) GN=cbbL PE=3 SV=1	cbbL	2.24e-06	2.14e-06	2.29e-06	1.4e-06	1.46e-06	1.17e-06	1.65509	0.00087721
Glyceraldehyde-3-phosphate dehydrogenase OS=Synechococcus elongatus (strain PCC 7942) GN=Synpcc7942_0245 PE=3 SV=1	GAPDH	9.31e-07	1.3e-06	1.08e-06	8.06e-07	8.25e-07	7.23e-07	1.40654	0.0460719
Phosphoglycerate kinase OS=Synechococcus elongatus (strain PCC 7942) GN=pgk PE=3 SV=1	pgk	4.55e-06	4.57e-06	4.91e-06	3.42e-06	3.97e-06	3.54e-06	1.28362	0.00712505
NAD(P)H-quinone oxidoreductase subunit I OS=Synechococcus elongatus (strain PCC 7942) GN=ndhI PE=3 SV=1	ndhI	2.71e-06	2.95e-06	3.78e-06	1.58e-06	1.98e-06	2.11e-06	1.6649	0.0253858
NAD(P)H-quinone oxidoreductase subunit J OS=Synechococcus elongatus (strain PCC 7942) GN=ndhJ PE=3 SV=1	ndhJ	2.76e-06	2.4e-06	2.96e-06	2.05e-06	2.11e-06	1.98e-06	1.32248	0.0171553
NAD(P)H-quinone oxidoreductase subunit M OS=Synechococcus elongatus (strain PCC 7942) GN=ndhM PE=3 SV=1	ndhM	2.32e-06	1.25e-06	2.31e-06	1.16e-06	1.32e-06	1.16e-06	1.61538	0.106038
NAD(P)H-quinone oxidoreductase subunit O OS=Synechococcus elongatus (strain PCC 7942) GN=ndhO PE=3 SV=1	ndhO	3.04e-06	1.91e-06	2.65e-06	1.33e-06	1.51e-06	1.18e-06	1.89055	0.0258038
NADH dehydrogenase subunit 6 OS=Synechococcus elongatus (strain PCC 7942) GN=Synpcc7942_1345 PE=3 SV=1	nd6	9.08e-07	1.6e-06	1.9e-06	7.95e-07	5.42e-07	1.06e-06	1.83897	0.111734
Photosystem II 12 kDa extrinsic protein OS=Synechococcus elongatus (strain PCC 7942) GN=psbU PE=3 SV=1	psbU	5.37e-06	1.11e-05	1.03e-05	5.64e-06	4.27e-06	3.76e-06	1.9583	0.0806219
Photosystem II manganese-stabilizing polypeptide OS=Synechococcus elongatus (strain PCC 7942) GN=psbO PE=1 SV=1	psbO	2.64e-06	3.98e-06	3.91e-06	2.19e-06	2.62e-06	2.31e-06	1.47893	0.0664743
Phycobilisome rod-core linker polypeptide OS=Synechococcus elongatus (strain PCC 7942) GN=Synpcc7942_2030 PE=4 SV=1	cpcG	5.11e-06	6.24e-06	6.62e-06	3.97e-06	4.35e-06	4.09e-06	1.44803	0.0165735
Plastocyanin OS=Synechococcus elongatus (strain PCC 7942) GN=petE PE=1 SV=1	petE	7.01e-06	8.08e-06	7.13e-06	4.86e-06	6.97e-06	4.77e-06	1.33855	0.0778417
Acetyl-coenzyme A carboxylase carboxyl transferase subunit alpha OS=Synechococcus elongatus (strain PCC 7942) GN=accA PE=3 SV=1	accA	3.34976e-07	5.61609e-07	5.83942e-07	6.84555e-07	7.76873e-07	6.51e-07	0.700865	0.0748396
Enoyl-[acyl-carrier-protein] reductase [NADH] OS=Synechococcus elongatus (strain PCC 7942) GN=Synpcc7942_0126 PE=3 SV=1	enr	1.27369e-06	1.24566e-06	1.23352e-06	1.98316e-06	1.68796e-06	2.31e-06	0.627453	0.014547
UDP-N-Acetylglucosamine 2-epimerase OS=Synechococcus elongatus (strain PCC 7942) GN=Synpcc7942_0552 PE=3 SV=1	wecB	9.81515e-07	1.23418e-06	8.55506e-07	1.54735e-06	1.17068e-06	1.49e-06	0.729843	0.07899
NSAF: normalized spectral abundance factor
